# Supplementary material for: Efficient and Fast Removal of Oils from Water Surfaces via Highly Oleophilic Polyurethane Composites
Source: Toxics. 2021 Aug 5;9(8):186. doi: 10.3390/toxics9080186 (PMC8402441; doi:10.3390/toxics9080186)
Supplement: Supplementary file 1 [file toxics-09-00186-s001.zip]

Archive with 4 entries (4 files):
- VIDEO S1 - PU.mp4
- VIDEO S2 - PUSi.mp4
- VIDEO S3 - PUac.mp4
- toxics-1311253 - supplem final.pdf
